# Supplementary material for: Aluminothermic Synthesis of Dispersed Electrides Based on Mayenite: XRD and EPR Study
Source: Materials (Basel). 2022 Dec 16;15(24):8988. doi: 10.3390/ma15248988 (PMC9781158; doi:10.3390/ma15248988)
Supplement: Supplementary file 1 [file materials-15-08988-s001.zip]

Archive with 1 entries (1 files):
- materials-2084307-supplementary.pdf
